# Supplementary material for: Evaluation of the Breed Composition of Pork via Population Structure Analysis in Pigs
Source: Animals (Basel). 2024 Dec 3;14(23):3489. doi: 10.3390/ani14233489 (PMC11639829; doi:10.3390/ani14233489)
Supplement: Supplementary file 1 [file animals-14-03489-s001.zip]

Archive with 3 entries (3 files):
- Supplementary figures information.pdf
- Supplementary figures.pdf
- Supplementary tables.xlsx
