# Supplementary material for: Evaluation of the Breed Composition of Pork via Population Structure Analysis in Pigs
Source: Animals (Basel). 2024 Dec 3;14(23):3489. doi: 10.3390/ani14233489 (PMC11639829; doi:10.3390/ani14233489)
Supplement: Supplementary file 1 [file animals-14-03489-s001.zip › Supplementary tables.xlsx]

## Sheet: Table S1
Table S1 The brief information of the reference panel
Breed	Abbreviation	Sample_size	Class
Duroc	D	30	EUD
Landrace	NA	30	EUD
Yorkshire	Y	30	EUD
Jiaxinghei	JXH	25	ASD
Bamaxiang	BMX	14	ASD
Baoshan	BS	14	ASD
Erhualian	EHL	14	ASD
Jinhua	JH	14	ASD
Luchuan	LC	14	ASD
Min	Min	14	ASD
TBT	TBT	14	ASD
TBT_SiChuan	TBT_SC	14	ASD
TBT_YunNan	TBT_YN	14	ASD
Tongcheng	TongC	14	ASD
Wannan_Black	WNH	14	ASD
Wuzhishan	WZS	14	ASD
Diannanxiaoer	DNXE	13	ASD
Laiwu	LW	11	ASD
TBT_GanSu	TBT_GS	11	ASD
Debao	DB	10	ASD
Dingan	DA	10	ASD
Gaoligongshan	GLGS	10	ASD
Guanzhuanghua	GuanZH	10	ASD
Guizhonghua	GuiZH	10	ASD
Huai	Huai	10	ASD
Lantang	LT	10	ASD
Liangguangxiaoerhua	LGXEH	10	ASD
Longlin	LL	10	ASD
Meihua	MH	10	ASD
Minbeihua	MBH	10	ASD
Putianhei	PTH	10	ASD
Saba	SB	10	ASD
Tunchang	TunC	10	ASD
Yuedonghei	YDH	10	ASD
Dahuabai	DHB	9	ASD
Neijiang	NJ	8	ASD
Bamei	BM	7	ASD
Rongchang	RC	7	ASD
Dingyuan	DY	6	ASD
Hetao	HT	6	ASD
TBT_Tibetan	TBT_T	6	ASD

## Sheet: Table S2
Table S2 The results of structure analysis for indigenous Chinese breeds
	P1	P2	P3	P4	PIB	0.5	0.6	0.7	0.8	0.9	Sample_size
Meishan	0.393837	0.0106011	0.32976	0.265801	0.393837	21	21	20	20	19	52
Anqing_Six_end_white	0.0695618	0.526678	0.0182212	0.385539	0.526678	14	14	14	14	13	26
Erhualian	1e-05	0.568551	0.0139107	0.417529	0.568551	14	14	14	14	13	24
Rongchang	0.582788	0.000543	1e-05	0.416659	0.582788	7	7	7	7	7	12
Jiaxinghei	0.61058	0.0129574	0.000136195	0.376326	0.61058	25	25	25	25	25	41
Jinhua	0.286708	0.0158984	0.0476271	0.649766	0.649766	14	14	14	14	13	21
Bamaxiang	0.334325	0.0158923	1.04e-05	0.649772	0.649772	14	14	14	14	13	21
Wannan_Black	0.682262	0.200002	0.016689	0.101047	0.682262	14	14	14	14	13	20
Wuzhishan	1e-05	0.223378	0.0184879	0.758124	0.758124	14	14	14	14	13	18
Tongcheng	1.01e-05	0.802642	0.0196429	0.177705	0.802642	14	14	14	14	13	17
TBT_SiChuan	0.177695	0.802688	0.0196066	1e-05	0.802688	14	14	14	14	13	17
Luchuan	0.1777	0.0195996	1e-05	0.802691	0.802691	14	14	14	14	13	17
Chinese_mini_pig	0.852786	1.04e-05	0.020893	0.126311	0.852786	14	14	14	14	13	16
Baoshan	1e-05	0.126317	0.0208493	0.852824	0.852824	14	14	14	14	13	16
Min	0.852968	0.12629	0.0207323	1e-05	0.852968	14	14	14	14	13	16
TBT_YunNan	0.0680729	1e-05	0.0221565	0.909761	0.909761	14	14	14	14	13	15
TBT	0.0238038	0.974696	0.00149014	1e-05	0.974696	14	14	14	14	13	14
Diannanxiaoer	0.977428	0.0209498	0.00161215	1e-05	0.977428	13	13	13	13	12	13
Longlin	1e-05	0.978207	0.0197274	0.0020554	0.978207	10	10	10	10	9	10
Lantang	0.0196866	0.978209	0.0020947	1e-05	0.978209	10	10	10	10	9	10
Huai	1e-05	0.978214	0.0196812	0.0020947	0.978214	10	10	10	10	9	10
Tunchang	0.978224	1e-05	0.0197029	0.0020631	0.978224	10	10	10	10	9	10
Saba	0.978228	1e-05	0.0196722	0.0020901	0.978228	10	10	10	10	9	10
Liangguangxiaoerhua	0.978228	1e-05	0.0196691	0.0020931	0.978228	10	10	10	10	9	10
Gaoligongshan	1e-05	0.978232	0.0196761	0.0020815	0.978232	10	10	10	10	9	10
Guizhonghua	0.0196588	0.978235	0.0020964	1e-05	0.978235	10	10	10	10	9	10
Debao	0.978235	0.0196684	0.0020867	1e-05	0.978235	10	10	10	10	9	10
Yuedonghei	0.978237	1e-05	0.0196577	0.0020956	0.978237	10	10	10	10	9	10
Dingan	0.0020859	0.97824	0.0196646	1e-05	0.97824	10	10	10	10	9	10
Guanzhuanghua	1.03e-05	0.978243	0.0196537	0.0020932	0.978243	10	10	10	10	9	10
Meihua	1e-05	0.978255	0.0196481	0.0020865	0.978255	10	10	10	10	9	10
Minbeihua	1.07e-05	0.978261	0.0196343	0.0020942	0.978261	10	10	10	10	9	10
Putianhei	1e-05	0.978261	0.0196513	0.0020776	0.978261	10	10	10	10	9	10
Laiwu	0.0179313	0.980145	0.00191382	1e-05	0.980145	11	11	11	11	10	11
TBT_GanSu	0.980187	0.0178979	0.00190527	1e-05	0.980187	11	11	11	11	10	11
Dahuabai	0.982954	1e-05	0.0147176	0.00231867	0.982954	9	9	9	9	8	9
Hubeibai	1.03e-05	0.983039	0.0146547	0.00229578	0.983039	9	9	9	9	8	9
Jeju_black	1e-05	0.985678	0.0115326	0.00277925	0.985678	8	8	8	8	7	8
Neijiang	1e-05	0.985755	0.0116124	0.00262262	0.985755	8	8	8	8	7	8
TBT_Tibetan	1e-05	0.00110617	1e-05	0.998874	0.998874	6	6	6	6	6	6
Korean_native	1e-05	0.00107533	1e-05	0.998905	0.998905	6	6	6	6	6	6
Hetao	0.99891	0.00107033	1.02e-05	1e-05	0.99891	6	6	6	6	6	6
Dingyuan	0.998931	0.001049	1e-05	1e-05	0.998931	6	6	6	6	6	6
Bamei	0.999061	1e-05	1e-05	0.000919286	0.999061	7	7	7	7	7	7
